# Supplementary material for: Genes for degradation and utilization of uronic acid-containing polysaccharides of a marine bacterium Catenovulum sp. CCB-QB4
Source: PeerJ. 2021 Mar 9;9:e10929. doi: 10.7717/peerj.10929 (PMC7953866; doi:10.7717/peerj.10929)
Supplement: Supplemental Information 7 [file peerj-09-10929-s007.xlsx]

## Sheet: Sheet2
Growth confirmation of QB4 cultured with four different uronic acid-containing polysaccharides, alginate (Alg), pectin (Pct), Ulvan (Ulv), and Gelzan (Gel).
The growth was measured by cfu/mL. Media with and without 0.2% glucose was used as positive (Glu) and negative controls (NC), respectively.
All data shown are mean values from three replicate experiments. Error bars denote the standard deviation of triplicate samples.
																			collection of data (average & stdevp)
																			time	Glu	Alg	Pec	Ulv	Gel	NC
Growth test with glucose						Growth test with pectin						Growth test with gelzan							0	205000	132000	203000	304666	58666.7	170000
	1st	2nd	3rd	average	stdevp		1st	2nd	3rd	average	stdevp		1st	2nd	3rd	average	stdevp		3	470000	983333	570000	1010000	1.14667e+06
0	160000	95000	360000	205000	112768	0	15000	34000	560000	203000	252556	0	80000	14000	82000	58666.7	31594.7		6	1500000	8700000	3093333	3413333	7.06667e+06	1143333
3	160000	250000	1000000	470000	376563	3	330000	280000	1100000	570000	375322	3	540000	1800000	1100000	1.14667e+06	515450		9	8500000	143333333	2553333	6033333	25100000
6	1300000	1100000	2100000	1500000	432049	6	880000	1400000	7000000	3.09333e+06	2.77058e+06	6	2200000	4000000	15000000	7.06667e+06	5.65764e+06		12	22000000	236666667	22666666	24666666	21533333	1100000
9	3600000	9900000	12000000	8500000	3.56931e+06	9	960000	1400000	5300000	2.55333e+06	1.95048e+06	9	4300000	35000000	36000000	25100000	1.47135e+07		15	42000000	410000000	22333333	97333333	4.63333e+07
12	20000000	11000000	35000000	22000000	9.89949e+06	12	20000000	8000000	40000000	2.26667e+07	1.31993e+07	12	7600000	20000000	37000000	2.15333e+07	1.20514e+07		18	149666667	283333333	136000000	213333333	2.44333e+07	680000
15	72000000	43000000	11000000	42000000	2.49132e+07	15	11000000	36000000	20000000	2.23333e+07	1.03387e+07	15	26000000	13000000	100000000	4.63333e+07	3.83174e+07		21	210000000	273333333	203333333	476666667	2.43667e+07
18	220000000	200000000	29000000	1.49667e+08	8.5714e+07	18	240000000	76000000	92000000	136000000	7.38286e+07	18	7000000	4300000	62000000	2.44333e+07	2.65865e+07		24	186666667	150000000	236666667	653333333	6600000	730000
21	370000000	180000000	80000000	210000000	1.20277e+08	21	280000000	220000000	110000000	2.03333e+08	7.03957e+07	21	55000000	2100000	16000000	2.43667e+07	2.2392e+07		27	184666667	160000000	213333333	710000000	5.33333e+06
24	150000000	210000000	200000000	1.86667e+08	2.62467e+07	24	250000000	300000000	160000000	2.36667e+08	5.79272e+07	24	9900000	6100000	3800000	6600000	2.51529e+06		30	181000000	5.76667e+07	183333333	950000000	9050000	740000
27	230000000	230000000	94000000	1.84667e+08	6.4111e+07	27	290000000	130000000	220000000	2.13333e+08	6.54896e+07	27	5200000	9100000	1700000	5.33333e+06	3.02251e+06		time
30	210000000	320000000	13000000	181000000	1.26999e+08	30	140000000	250000000	160000000	1.83333e+08	4.78423e+07	30	7100000		11000000	9050000	1950000		0	112768	83634.1	252556	157364	31594.7	96263.6
																			3	376563	232140	375322	557554	515450
Growth test with alginate							Growth test with ulvan												6	43049.4	5738623	2770575	2.26753e+06	5.65764e+06	611791
	1st	2nd	3rd	average	stdevp			1	2	3	average	stdevp							9	3.56931e+06	6.64998e+07	1950475	974109	1.47135e+07
0	80000	66000	250000	132000	83634.1		0	84000	390000	440000	304667	157364							12	9.89949e+06	7.7603e+07	1.31993e+07	4.49691e+06	1.20514e+07	496656
3	750000	900000	1300000	983333	232140		3	230000	1300000	1500000	1010000	557554							15	2.49132e+07	141656862	1.03387e+07	2.65372e+07	38317388
6	10000000	1100000	15000000	8700000	5.74862e+06		6	240000	5400000	4600000	3.41333e+06	2.26753e+06							18	8.5714e+07	9.84322e+07	7.38286e+07	4.02768e+07	2.65865e+07	439090
9	180000000	50000000	200000000	1.43333e+08	6.64998e+07		9	4700000	6400000	7000000	6.03333e+06	974109							21	120277457	3.77124e+07	7.03957e+07	155848930	2.2392e+07
12	330000000	240000000	140000000	2.36667e+08	7.7603e+07		12	31000000	21000000	22000000	2.46667e+07	4.49691e+06							24	2.62467e+07	5.09902e+07	5.79272e+07	328261413	2.51529e+06	446393
15	300000000	320000000	610000000	410000000	1.41657e+08		15	130000000	65000000	97000000	9.73333e+07	2.65372e+07							27	6.4111e+07	3.74166e+07	65489609	318224240	3.02251e+06
18	410000000	170000000	270000000	2.83333e+08	9.84322e+07		18	190000000	270000000	180000000	2.13333e+08	4.02768e+07							30	126998688	3.89387e+07	4.78423e+07	441588043	1960000	260000
21	300000000	300000000	220000000	2.73333e+08	3.77124e+07		21	260000000	550000000	620000000	4.76667e+08	1.55849e+08
24	130000000	220000000	100000000	150000000	5.09902e+07		24	190000000	910000000	860000000	6.53333e+08	3.28261e+08
27	200000000	110000000	170000000	160000000	3.74166e+07		27	260000000	930000000	940000000	710000000	3.18224e+08
30	6000000	67000000	100000000	5.76667e+07	3.89387e+07		30	350000000	1100000000	1400000000	950000000	4.41588e+08
Negative control
time	1st	2nd	3rd	average	stdevp
0	140000	70000	300000	170000	96263.5
6	820000	610000	2000000	1.14333e+06	611792
12	1500000	400000	1400000	1100000	496655
18	1300000	340000	400000	680000	439090
24	1300000	680000	210000	730000	446393
30	1000000		480000	740000	260000
